# Supplementary material for: Does Acute-on-Chronic Liver Failure Still Matter After Liver Transplantation? A Systematic Review and Meta-Analysis of One-Year Survival
Source: Diagnostics (Basel). 2026 Jul 15;16(14):2206. doi: 10.3390/diagnostics16142206 (PMC13409445; doi:10.3390/diagnostics16142206)
Supplement: Supplementary file 1 [file diagnostics-16-02206-s001.zip]

Archive with 1 entries (1 files):
- diagnostics-4320973-supplementary.pdf
